# Supplementary material for: Soil Arthropod Diversity and Biological Soil Quality: A Web-Based Framework for Standardized EMI Attribution in QBS-ar and QBS-c
Source: Insects. 2026 Jul 14;17(7):727. doi: 10.3390/insects17070727 (PMC13409934; doi:10.3390/insects17070727)
Supplement: Supplementary file 1 [file insects-17-00727-s001.zip]

Archive with 1 entries (1 files):
- insects-4426514-supplementary.pdf
